# Supplementary material for: Endogenous testosterone density predicts unfavorable disease at final pathology in intermediate risk prostate cancer
Source: Int Urol Nephrol. 2021 Sep 27;53(12):2517–26. doi: 10.1007/s11255-021-02990-9 (PMC8599400; doi:10.1007/s11255-021-02990-9)
Supplement: Supplementary file 1 — Supplementary file1 (XLSX 11 KB) [file 11255_2021_2990_MOESM1_ESM.xlsx]

## Sheet: Table S1
Table S1. Clinical and pathological models of factors predicting unfavorable disease in 430 intermediate risk prostate cancer patients
	Favorable disease	Unfavorable disease		Univariate analysis			Multivariate analysis
Statistics	Median (IQR) or frequency (%)	Median (IQR) or frequency (%)		OR (95%CI)	P-value		OR (95%CI)	P-value
Clinical model
Age	65 (60 - 70)	66 (61 - 70)		1,016 (0,984 - 1,049)	0.332
BMI	25,6 (23,8 - 27,7)	25,6 (23,2 - 28,7)		0,995 (0,932 - 1,062)	0.883
ET	425,4 (314,5 - 528,0)	403 (319,1 - 504,3)		1,000 (0,999 - 1,001)	0.847
PSA	6,3 (4,9 - 8,6)	6,9 (4,7 - 9,6)		1,038 (0,979 - 1,102)	0.212
PV	39 (30 - 52)	40 (29,7 - 50)		0,994 (0,982 - 1,006)	0.357
BPC	28,2 (20 - 45)	36 (25 - 50)		1,014 (1,004 - 1,024)	0.005
ISUP 1	49 (15,9)	20 (16,4)		Reference
ISUP 2	185 (60,1)	55 (45,1)		0,728 (0,339 - 1,328)	0.301
ISUP 3	74 (24)	47 (38,5)		1,556 (0,824 - 2,938)	0.173
cT1c	202 (65,6)	57 (46,7)		Reference
cT2 (a/b)	106 (34,4)	65 (53,3)		2,173 (1,419 - 3,328)	<0,0001		2,112 (1,375 - 3,243)	0.001
PSAD	0,16 (0,11 - 0,23)	0,18 (0,13 - 0,25)		3,495 (0,610 - 20,009)	0.16
ETD	10,5 (6,8 - 14,3)	10,3 (7,1 - 15,0)		1,014 (0,990 - 1,040)	0.261
BPCD	0,74 (0,38 - 1,32)	0,97 (0,60 - 1,47)		1,356 (1,048 - 1,754)	0.02		1,319 (1,014 - 1,716)	0.039
Pathological model
PW	50 (40 - 63,8)	50 (41,7 - 63,0)		0,998 (0,986 (1,009)	0.689
TL	15 (10 - 20)	25 (15 - 30)		1,037 (1,022 - 1,053)	<0,0001		1,031 (1,015 - 1,047)	<0,0001
NSM	247 (80,2)	72 (59)		Reference
PSM	61 (19,8)	50 (41)		2,812 (1,781 - 4,440)	0.001		2,250 (1,393 - 3,634)	0.001
Legend: IQR, interquartile range; OR, odds ratio; CI, confidence interval; see also Table 1
